# Supplementary material for: Diclofenac Sodium for Fever Control in Neurocritical Care: A Systematic Review
Source: J Clin Med. 2023 May 13;12(10):3443. doi: 10.3390/jcm12103443 (PMC10219558; doi:10.3390/jcm12103443)
Supplement: Supplementary file 1 [file jcm-12-03443-s001.zip]

Archive with 6 entries (5 files):
- Supplementary files/
- Supplementary files/.DS_Store
- Supplementary files/Detailed search strategies.pdf
- Supplementary files/PRISMA_2020_checklist.pdf
- Supplementary files/Study Flow .pdf
- Supplementary files/Tables.pdf
